# Supplementary material for: “In situ similis” Culturing of Plant Microbiota: A Novel Simulated Environmental Method Based on Plant Leaf Blades as Nutritional Pads
Source: Front Microbiol. 2020 Apr 7;11:454. doi: 10.3389/fmicb.2020.00454 (PMC7154060; doi:10.3389/fmicb.2020.00454)
Supplement: Supplementary file 2 [file Data_Sheet_2.xls]

## Sheet: Sheet1
Table S2 Phylogenetic affiliation of all isolates obtained from endo-rhizosphere and endo-phyllosphere of sunflower plants, recovered on leaf-based culture media (leaf surface inoculated, LS; leaf-membrane filter, MF methods) and R2A-standard culture medium on basis of 16S rRNA gene sequencing. *Species names are putative/potential being based on partial 16S rRNA gene sequencing, and we should re…
Culture media/Plant sphere	Code	Phyla/Taxonomic group	Closest hit	Sequence length (bp)	NCBI similarity (%)	RDP classifier similarity (%)	EZBioCloud similarity (%)	Accession Number
R2A-standard culture medium/Endorhizosphere	VNRR1	Firmicutes	Bacillus subtilis subsp. subtilis	1015	100	100	100	MG920148
	VNRR2	Firmicutes	Bacillus subtilis subsp. subtilis	1006	100	100	100	MG920149
	VNRR3	Firmicutes	Bacillus subtilis subsp. subtilis	1001	100	100	99.9	MG920150
	VNRR4	Firmicutes	Bacillus subtilis	1030	100	100	100	MG920151
	VNRR5	Firmicutes	Bacillus subtilis	998	99	100	100	MG920152
	VNRR6	Firmicutes	Bacillus sp.	930	99	100	99.89	MG920153
	VNRR7	Firmicutes	Bacillus sp.	946	100	100	100	MG920154
	VNRR8	Firmicutes	Bacillus sp.	938	100	100	100	MG920155
	VNRR9	Firmicutes	Bacillus subtilis	235	100	100	100	MG920156
	VNRR10	Firmicutes	Bacillus velezensis	928	100	100	100	MG920157
	VNRR11	Firmicutes	Bacillus vallismortis	974	100	100	100	MG920158
	VNRR12	Firmicutes	Bacillus vallismortis	963	100	100	100	MG920159
	VNRR13	Firmicutes	Bacillus sp.	910	99	100	99.89	MG920160
	VNRR14	Firmicutes	Bacillus velezensis	930	100	100	100	MG920161
	VNRR15	Firmicutes	Bacillus vallismortis	948	100	100	100	MG920162
	VNRR16	Firmicutes	Bacillus velezensis	946	100	100	100	MG920163
	VNRR17	Firmicutes	Bacillus vallismortis	938	100	100	100	MG920164
	VNRR18	Firmicutes	Bacillus velezensis	931	100	100	100	MG920165
	VNRR19	Firmicutes	Bacillus velezensis	977	100	100	100	MG920166
R2A-standard culture medium/Endophyllosphere	VNPR1	Firmicutes	Bacillus subtilis	569	99	97	99.3	MG952230
	VNPR2	Firmicutes	Bacillus vallismortis	935	100	100	100	MG952231
	VNPR3	Firmicutes	Bacillus sp.	929	99	100	100	MG952232
	VNPR4	Firmicutes	Bacillus sp.	929	99	100	99.89	MG952233
	VNPR5	Firmicutes	Bacillus sp.	943	99	100	100	MG952234
	VNPR10	Firmicutes	Bacillus subtilis	929	99	100	99.78	MG952235
	VNPR11	Firmicutes	Bacillus vallismortis	963	100	100	100	MG952236
	VNPR13	Firmicutes	Bacillus sp.	926	99	100	100	MG952237
	VNPR14	Firmicutes	Bacillus subtilis	545	99	100	99.82	MG952238
	VNPR15	Firmicutes	Bacillus subtilis subsp. spizizenii	942	99	100	99.89	MG952239
	VNPR16	Firmicutes	Bacillus sp.	929	99	100	99.89	MG952240
	VNPR17	Firmicutes	Bacillus subtilis	977	99	100	99.9	MG952241
	VNPR18	Firmicutes	Bacillus vallismortis	937	100	100	100	MG952242
	VNPR41	Firmicutes	Bacillus subtilis	1001	99	100	99.9	MG952257
	VNPR44	Firmicutes	Bacillus subtilis	478	99	100	99.58	MG952258
	VNPR45	Firmicutes	Bacillus velezensis	928	99	100	100	MG952259
	VNPR46	Firmicutes	Bacillus velezensis	985	100	100	99.89	MG952260
	VNPR48	Firmicutes	Bacillus subtilis	705	99	100	99.15	MG952261
	VNPR49	Firmicutes	Bacillus tequilensis	985	100	100	100	MG952262
	VNPR50	Firmicutes	Bacillus velezensis	906	99	100	99.77	MG952263
	VNPR52	Firmicutes	Bacillus subtilis	911	100	100	100	MG952264
Leaf-surface-inoculated method, LS/Endorhizosphere	VNRL8	Firmicutes	Bacillus licheniformis	884	99	100	99.55	KY970108
	VNRL24	Firmicutes	Bacillus subtilis	903	100	100	100	KY970109
	VNRL26	Firmicutes	Bacillus pumilus	812	99	100	100	KY970110
	VNRL1	Firmicutes	Bacillus megaterium	953	99.9	99	99.48	KY970111
	VNRL3	Firmicutes	Bacillus mojavensis	1004	99	99	99.64	KY970112
	VNRL5	Alphaproteobacteria	Rhizobium rosettiformans	964	99.7	99	99.9	KY970113
	VNRL7	Alphaproteobacteria	Aureimonas altamirensis	937	98	99	99.15	KY970114
	VNRL13	Alphaproteobacteria	Rhizobium radiobacter	970	100	100	100	KY970115
	VNRL14	Alphaproteobacteria	Rhizobium radiobacter	849	100	100	100	KY970116
	VNRL15	Alphaproteobacteria	Rhizobium radiobacter	1008	99	99	99.5	KY970117
	VNRL17	Alphaproteobacteria	Rhizobium radiobacter	677	99	92	97.78	KY970118
	VNRL18	Alphaproteobacteria	Rhizobium sp.	961	99	100	100	KY970119
	VNRL20	Firmicutes	Bacillus subtilis subsp. subtilis	869	99	99.6	99.88	KY970120
	VNRL21	Firmicutes	Bacillus subtilis	897	99	99.5	99.89	KY970121
	VNRL27	Alphaproteobacteria	Rhizobium radiobacter	966	99	100	99.69	KY970122
	VNRL28	Alphaproteobacteria	Rhizobium radiobacter	971	99	99.7	99.9	KY970123
	VNRL29	Alphaproteobacteria	Rhizobium radiobacter	965	100	99.8	99.9	KY970124
	VNRL30	Alphaproteobacteria	Rhizobium radiobacter	1013	99	99	99.9	KY970125
	VNRL31	Alphaproteobacteria	Rhizobium radiobacter	974	99	99.7	99.9	KY970126
	VNRL32	Alphaproteobacteria	Rhizobium radiobacter	1008	99	99.7	99.9	KY970127
Leaf-surface-inoculated method, LS/Endophyllosphere	VNPL3	Alphaproteobacteria	Sphingomonas sp.	849	99	99	99.41	KY970129
	VNPL10	Alphaproteobacteria	Paracoccus yeei	873	100	100	100	KY970130
	VNPL17	Gammaproteobacteria	Stenotrophomonas maltophilia	876	99	100	99.32	KY970131
	VNPL18	Gammaproteobacteria	Stenotrophomonas sp.	867	99	100	99.08	KY970132
	VNPL21	Firmicutes	Bacillus pumilus	834	100	99.8	99.64	KY970133
	VNPL22	Gammaproteobacteria	Stenotrophomonas maltophilia	848	99	100	99.06	KY970134
	VNPL23	Gammaproteobacteria	Pantoea sp.	755	98	100	98.84	KY970135
	VNPL25	Gammaproteobacteria	Stenotrophomonas maltophilia	874	99	99.6	98.97	KY970136
	VNPL26	Firmicutes	Bacillus pumilus	876	99	100	99.66	KY970137
	VNPL30	Firmicutes	Bacillus sp.	879	99	100	99.54	KY970138
	VNPL35	Firmicutes	Bacillus pumilus	891	100	100	100	KY970139
	VNPL38	Firmicutes	Bacillus subtilis	817	100	100	100	KY970140
	VNPL39	Firmicutes	Bacillus cereus	872	99	99.9	99.43	KY970141
	VNPL2	Firmicutes	Bacillus aerophilus	954	100	99	99.69	KY970142
	VNPL4	Alphaproteobacteria	Sphingomonas paucimobilis	971	99	99.8	99.59	KY970143
	VNPL5	Firmicutes	Bacillus subtilis subsp. spizizenii	971	100	99.9	99.87	KY970144
	VNPL13	Actinobacteria	Curtobacterium flaccumfaciens	962	100	100	100	KY970145
	VNPL15	Actinobacteria	Microbacterium sp.	426	100	99	100	KY970146
	VNPL19	Gammaproteobacteria	Stenotrophomonas maltophilia	960	99	99	99.17	KY970147
	VNPL20	Gammaproteobacteria	Stenotrophomonas maltophilia	949	99	99.9	99.26	KY970148
	VNPL24	Firmicutes	Bacillus circulans	963	99	99	99.17	KY970149
	VNPL37	Firmicutes	Bacillus licheniformis	972	97	96	97.67	KY970150
	VNPL36	Firmicutes	Bacillus safensis	559	100	100	99.49	KY970151
Leaf-membrane filter method, MF/Endorhizosphere	VNRM2	Firmicutes	Paenibacillus timonensis	895	99	98.8	99.44	KY953159
	VNRM4	Firmicutes	Bacillus subtilis	894	99	100	100	KY953160
	VNRM39	Firmicutes	Paenibacillus polymyxa	883	99	99	99.55	KY953161
	VNRM14	Firmicutes	Bacillus subtilis	979	99	98.7	99.75	KY953162
	VNRM15	Firmicutes	Bacillus subtilis	973	99	99	99.75	KY953163
	VNRM16	Firmicutes	Bacillus subtilis	932	99	99.8	99.87	KY953164
	VNRM18	Firmicutes	Bacillus subtilis	972	99	99	99.69	KY953165
	VNRM20	Firmicutes	Paenibacillus polymyxa	976	99	99.7	99.28	KY953166
	VNRM21	Firmicutes	Paenibacillus sp.	973	99	98.9	99.18	KY953167
	VNRM23	Firmicutes	Paenibacillus polymyxa	976	99	99	99.69	KY953168
	VNRM24	Firmicutes	Bacillus subtilis	971	99	99	99.75	KY953169
	VNRM25	Firmicutes	Bacillus subtilis	996	99	99.5	99.51	KY953170
	VNRM26	Firmicutes	Bacillus endophyticus	973	99	99	99.69	KY953171
	VNRM27	Firmicutes	Bacillus endophyticus	995	99	99	99.8	KY953172
	VNRM37	Firmicutes	Bacillus subtilis	998	99	99	99.64	KY953173
	VNRM40	Firmicutes	Paenibacillus polymyxa	976	99	99.7	99.28	KY953174
	VNRM43	Firmicutes	Paenibacillus polymyxa	977	99	99.7	99.28	KY953175
	VNRM47	Firmicutes	Paenibacillus polymyxa	979	99	99.6	99.59	KY953176
	VNRM48	Firmicutes	Paenibacillus polymyxa	1000	99	98	99.4	KY953177
	VNRM51	Firmicutes	Paenibacillus polymyxa	977	99	99	99.28	KY953178
	VNRM53	Firmicutes	Bacillus subtilis	954	100	99.8	99.87	KY953179
Leaf-membrane filter method, MF/Endophyllosphere	VNPM14	Firmicutes	Bacillus licheniformis	835	99	98.6	99.4	KY970089
	VNPM1	Gammaproteobacteria	Kosakonia radicincitans	904	99	100	99.89	KY970090
	VNPM2	Gammaproteobacteria	Kosakonia radicincitans	1018	99	100	99.41	KY970091
	VNPM3	Gammaproteobacteria	Kosakonia oryzae	942	99	100	99.89	KY970092
	VNPM4	Firmicutes	Bacillus cereus	690	99	95.5	99.13	KY970093
	VNPM5	Actinobacteria	Kocuria marina	1021	99	98.3	99.61	KY970094
	VNPM6	Firmicutes	Bacillus cereus	973	99	100	99.48	KY970095
	VNPM7	Gammaproteobacteria	Erwinia sp.	928	99	98.6	99.78	KY970096
	VNPM8	Firmicutes	Bacillus cereus	973	99	100	99.48	KY970097
	VNPM9	Firmicutes	Bacillus cereus	907	99	100	99.56	KY970098
	VNPM11	Firmicutes	Bacillus cereus	970	99	99	99.48	KY970099
	VNPM15	Firmicutes	Bacillus cereus	976	99	99	99.69	KY970100
	VNPM16	Firmicutes	Bacillus cereus	974	99	100	100	KY970101
	VNPM17	Firmicutes	Bacillus pumilus	977	100	100	99.49	KY970102
	VNPM18	Firmicutes	Bacillus cereus	975	99	99.9	99.49	KY970103
	VNPM19	Firmicutes	Bacillus licheniformis	988	99	99	99.29	KY970104
	VNPM20	Firmicutes	Bacillus cereus	955	99	99.7	99.37	KY970105
	VNPM21	Firmicutes	Bacillus pumilus	973	99	99.6	99.59	KY970106
